# Supplementary material for: National Burden of Breast Cancer in Saudi Arabia, 1990–2023, With Forecasts to 2050: A Systematic Analysis for the Global Burden of Disease Study 2023
Source: Evidance Health Sci. Author manuscript; Available in PMC 2026 May 7. (PMC13148422; doi:10.65416/ehealthsci.2026.117757)
Supplement: Appendix — Supplementary Figure 1: Joinpoint Regression Analysis of Incidence and Mortality Trends. Supplementary Figure 2: Lee-Carter Model Mortality Forecast To 2050. Supplementary Figure 3: Bayesian Age-Period-Cohort Variance Decomposition. Supplementary Figure 4: Compression Versus Expansion of Morbidity Analysis. Table 1: Annual Time Series of Breast Cancer Burden In Saudi Arabia, 1990–2023. Supplementary Table 2: Sex-Specific Annual Time Series of Breast Cancer Burden In Saudi Arabia, 1990–2023. Supplementary Table 3: Annual Time Series of YLLs, YLDs, and Prevalence For Breast Cancer In Saudi Arabia, 1990–2023. Supplementary Table 4: Detailed Statistical Analysis and Sensitivity Assessment of Breast Cancer Trends In Saudi Arabia, 1990–2023. [file NIHMS2163534-supplement-Appendix.zip]

Archive with 13 entries (13 files):
- Supplementary Table 9.docx
- Supplementary Figure 1.pdf
- Supplementary Figure 2.pdf
- Supplementary Figure 3.pdf
- Supplementary Figure 4.pdf
- Supplementary Table 1.docx
- Supplementary Table 2.docx
- Supplementary Table 3.docx
- Supplementary Table 4.docx
- Supplementary Table 5.docx
- Supplementary Table 6.docx
- Supplementary Table 7.docx
- Supplementary Table 8.docx
